# Supplementary material for: An Electrochemical Nickel–Cobalt (Ni–Co)/Graphene Oxide-Polyvinyl Alcohol (GO-PVA) Sensor for Glucose Detection
Source: Sensors (Basel). 2025 Mar 25;25(7):2050. doi: 10.3390/s25072050 (PMC11991119; doi:10.3390/s25072050)
Supplement: Supplementary file 1 [file sensors-25-02050-s001.zip]

Archive with 1 entries (1 files):
- sensors-3516749-supplementary.pdf
